# Supplementary material for: Fungal Infection Induces Sex-Specific Transcriptional Changes and Alters Sexual Dimorphism in the Dioecious Plant Silene latifolia
Source: PLoS Genet. 2015 Oct 8;11(10):e1005536. doi: 10.1371/journal.pgen.1005536 (PMC4598173; doi:10.1371/journal.pgen.1005536)
Supplement: S1 Table — Overview of RNA-seq libraries used in the present study with information on the number of nucleotides sequenced per library (in Gb), nucleotides mapped and percentage of reads mapped. (XLSX) [file pgen.1005536.s003.xlsx]

## Sheet: Blatt1
			Library size	Mapped reads
Library ID	Sex	Treatment	[Gb]	[Gb]	%
U11_5fc	female	control	4.49	4.04	90.11
U11_6fc	female	control	5.25	4.81	91.47
U11_7fc	female	control	4.57	4.05	88.68
U11_2mc	male	control	4.47	3.99	89.29
U11_10mc	male	control	3.73	3.29	88.24
U11_12mc	male	control	4.65	4.12	88.54
U11_21fi	female	infected	4.16	3.65	87.65
U11_23fi	female	infected	4.06	3.59	88.47
U11_25fi	female	infected	8.04	7.51	93.37
U11_22mi	male	infected	6.68	6	89.81
U11_26mi	male	infected	5.16	4.63	89.73
U11_35mi	male	infected	9	8.17	90.72
		total	64.28	57.86
-		mean			89.67
