# Supplementary material for: Fungal Infection Induces Sex-Specific Transcriptional Changes and Alters Sexual Dimorphism in the Dioecious Plant Silene latifolia
Source: PLoS Genet. 2015 Oct 8;11(10):e1005536. doi: 10.1371/journal.pgen.1005536 (PMC4598173; doi:10.1371/journal.pgen.1005536)
Supplement: S2 Table — Numbers and proportions of non sex-linked and sex-linked contigs that are differentially expressed upon infection and display sex-biased and unbiased expression, respectively, in healthy plants. A significantly higher proportion of contigs with sex-biased expression was differentially expressed upon infection than contigs with unbiased expression (χ2-tests, P-values ≤ 0.001). (XLSX) [file pgen.1005536.s004.xlsx]

## Sheet: Blatt1
		non sex-linked			sex-linked
contigs	plant sex	#	%		#	%
sex-biased		8,488	63.6		251	77.7
	females	2,617	30.8	***	108	43	***
	males	2,783	32.8	***	87	34.7	***
unbiased		78,336	2.3		1,313	2.9
	females	616	0.8		19	1.2
	males	1,262	1.5		26	1.7
