# Supplementary material for: Fungal Infection Induces Sex-Specific Transcriptional Changes and Alters Sexual Dimorphism in the Dioecious Plant Silene latifolia
Source: PLoS Genet. 2015 Oct 8;11(10):e1005536. doi: 10.1371/journal.pgen.1005536 (PMC4598173; doi:10.1371/journal.pgen.1005536)
Supplement: S3 Table — Absolute numbers and proportions of differentially expressed non sex-linked and sex-linked contigs in S. latifolia females and males (Fig 1). Bold lines indicate the numbers and proportions of contigs that are up-regulated or down-regulated upon infection. Below are numbers and proportions of contigs with female-biased, male-biased, and unbiased expression in the healthy plants. (XLSX) [file pgen.1005536.s005.xlsx]

## Sheet: Blatt1
	response to infection	non sex-linked				sex-linked
plant sex	expression bias in healthy plants		%	#	%	#	%	#	%
females
	up regulation	2988	92.4			123	96.9
	male-biased			2570	86			107	87
	female-biased			0	0			0	0
	unbiased			418	14			16	13
	down regulation	245	7.6			4	3.1
	male-biased			0	0			0	0
	female-biased			47	19.2			1	25
	unbiased			198	80.8			3	75
males
	up regulation	843	20.8			17	15
	male-biased			31	3.7			2	11.8
	female-biased			224	26.6			3	17.6
	unbiased			588	69.7			12	70.6
	down regulation	3202	79.2			96	85
	male-biased			2508	78.3			81	84.4
	female-biased			20	0.6			1	1
	unbiased			674	21.1			14	14.6
