# Supplementary material for: Fungal Infection Induces Sex-Specific Transcriptional Changes and Alters Sexual Dimorphism in the Dioecious Plant Silene latifolia
Source: PLoS Genet. 2015 Oct 8;11(10):e1005536. doi: 10.1371/journal.pgen.1005536 (PMC4598173; doi:10.1371/journal.pgen.1005536)
Supplement: S4 Table — Absolute values and proportions of sex-biased contigs that are differentially expressed in infected plants are given for female-biased and male-biased genes (Fig 1). Female-limited and male-limited genes are subsets of female-biased and male-biased genes, respectively, and are characterized by their expression in one sex only. Values in brackets are numbers of contigs for which no expression was detected in infected plants. (XLSX) [file pgen.1005536.s006.xlsx]

## Sheet: Blatt1
Plant sex	Response to infection	Sex-bias in healthy plants	#	%
females	up regulation	male-biased	2570
		male-limited	1246	48.5
		female-biased	245
		female-limited	0	0
	down regulation	male-biased	0
		male-limited	0	0
		female-biased	47
		female-limited	5 (2)	10.6
males	up regulation	male-biased	31
		male-limited	7	22.6
		female-biased	224
		female-limited	94	42
	down regulation	male-biased	2508
		male-limited	1088 (668)	43.4
		female-biased	20
		female-limited	0	0
