# Supplementary material for: Fungal Infection Induces Sex-Specific Transcriptional Changes and Alters Sexual Dimorphism in the Dioecious Plant Silene latifolia
Source: PLoS Genet. 2015 Oct 8;11(10):e1005536. doi: 10.1371/journal.pgen.1005536 (PMC4598173; doi:10.1371/journal.pgen.1005536)
Supplement: S5 Table — Significantly over and under-represented GO terms for non sex-linked (FDR ≤ 0.05) and sex-linked (p<0.05) contigs that are up-regulated in infected females, down-regulated in infected males, and up-regulated in infected males. (XLSX) [file pgen.1005536.s007.xlsx]

## Sheet: Sheet1
	non sex-linked			sex-linked
category	GO-ID	term	Over/Under	GO-ID	term	Over/Under
up-regulated in infected females	GO:0005576	extracellular region	over	GO:0009628	response to abiotic stimulus	over
	GO:0005618	cell wall	over	GO:0003824	catalytic activity	over
	GO:0019748	secondary metabolic process	over	GO:0005576	extracellular region	over
	GO:0009628	response to abiotic stimulus	over	GO:0019748	secondary metabolic process	over
	GO:0005215	transporter activity	over	GO:0005739	mitochondrion	under
	GO:0004866	endopeptidase inhibitor activity	over	GO:0005654	nucleoplasm	under
	GO:0006950	response to stress	over	GO:0005515	protein binding	under
	GO:0005773	vacuole	over	GO:0003677	DNA binding	under
	GO:0005886	plasma membrane	over	GO:0005730	nucleolus	under
	GO:0005975	carbohydrate metabolic process	over	GO:0006139	nucleobase-containing compound metabolic process	under
	GO:0022414	reproductive process	over	GO:0044267	cellular protein metabolic process	under
	GO:0006810	transport	over
	GO:0006629	lipid metabolic process	over
	GO:0007049	cell cycle	under
	GO:0006464	cellular protein modification process	under
	GO:0003723	RNA binding	under
	GO:0005856	cytoskeleton	under
	GO:0016043	cellular component organization	under
	GO:0005739	mitochondrion	under
	GO:0006259	DNA metabolic process	under
	GO:0016301	kinase activity	under
	GO:0000166	nucleotide binding	under
	GO:0005102	receptor binding	under
	GO:0005730	nucleolus	under
	GO:0005654	nucleoplasm	under
	GO:0009790	embryo development	under
	GO:0040029	regulation of gene expression, epigenetic	under
down-regulated in infected males	GO:0005576	extracellular region	over	GO:0006629	lipid metabolic process	over
	GO:0005773	vacuole	over	GO:0009991	response to extracellular stimulus	over
	GO:0005618	cell wall	over	GO:0044267	cellular protein metabolic process	under
	GO:0005215	transporter activity	over	GO:0007165	signal transduction	under
	GO:0005886	plasma membrane	over	GO:0005730	nucleolus	under
	GO:0007267	cell-cell signaling	over	GO:0007049	cell cycle	under
	GO:0009628	response to abiotic stimulus	over
	GO:0030234	enzyme regulator activity	over
	GO:0016301	kinase activity	under
	GO:0006139	nucleobase-containing compound metabolic process	under
	GO:0006412	translation	under
	GO:0003723	RNA binding	under
	GO:0005515	protein binding	under
	GO:0005634	nucleus	under
up-reguated in infected males	GO:0009607	response to biotic stimulus	over
	GO:0005576	extracellular region	over
	GO:0009991	response to extracellular stimulus	over
	GO:0006952	defense response	over
	GO:0019748	secondary metabolic process	over
	GO:0009719	response to endogenous stimulus	over
	GO:0005618	cell wall	over
	GO:0004866	endopeptidase inhibitor activity	over
	GO:0005975	carbohydrate metabolic process	over
	GO:0005773	vacuole	over
	GO:0016301	kinase activity	over
	GO:0009628	response to abiotic stimulus	over
	GO:0005886	plasma membrane	over
	GO:0006259	DNA metabolic process	under
	GO:0005730	nucleolus	under
	GO:0005840	ribosome	under
	GO:0006412	translation	under
	GO:0003723	RNA binding	under
	GO:0005856	cytoskeleton	under
	GO:0007049	cell cycle	under

## Sheet: Sheet2
GO:0006629	lipid metabolic process	over
GO:0009991	response to extracellular stimulus	over
GO:0044267	cellular protein metabolic process	under
GO:0007165	signal transduction	under
GO:0005730	nucleolus	under
GO:0007049	cell cycle	under
