# Supplementary material for: Fungal Infection Induces Sex-Specific Transcriptional Changes and Alters Sexual Dimorphism in the Dioecious Plant Silene latifolia
Source: PLoS Genet. 2015 Oct 8;11(10):e1005536. doi: 10.1371/journal.pgen.1005536 (PMC4598173; doi:10.1371/journal.pgen.1005536)
Supplement: S6 Table — Mean trait values and standard errors (SE) for each trait measured in infected and healthy females and males (n = 4) are given. Numbers and proportions of non sex-linked and sex-linked contigs with sex-biased expression are indicated, as well as numbers and proportions of contigs with female- and male-biased expression in healthy and infected plants. (XLSX) [file pgen.1005536.s008.xlsx]

## Sheet: Blatt1
Plants	Morphological traits								Sex-bias
	# Flowers	Height [cm]	Flower diameter [mm]	Calyx length [mm]	Calyx width [mm]	Calyx tooth [mm]	Petal blade [mm]	Petal stalk [mm]		sex-linked		sex-linked
	mean±SE	mean±SE	mean±SE	mean±SE	mean±SE	mean±SE	mean±SE	mean±SE	Bias	#	%	#	%
Healthy									sex-bias	8488	9.7761	251	16.0486
females	6.42±0.34	73.25±3.88	23.17±1.07	14.77±0.45	9.93±0.19	5.02±0.41	10.06±0.65	20.19±0.43	female-bias	843	0.97093	26	1.6624
males	18.50±2.41	52.50±1.32	22.72±0.68	11.35±0.09	8.37±0.63	3.69±0.27	9.29±0.29	15.66±0.39	male-bias	7645	8.80517	225	14.3862
Infected									sex-bias	4833	5.56643	114	7.289
females	6.67±0.45	54.0±2.12	20.03±1.38	12.12±0.64	7.82±0.36	4.48±0.59	8.83±0.37	16.67±0.46	female-bias	1746	2.01096	59	3.77238
males	15.42±3.08	45.50±4.79	15.86±1.07	9.83±0.56	5.84±0.27	2.98±0.15	6.54±0.23	11.70±0.47	male-bias	3087	3.55547	55	3.51662
